# Supplementary material for: Entomological determinants of malaria transmission in Kayin state, Eastern Myanmar: A 24-month longitudinal study in four villages
Source: Wellcome Open Res. 2019 Jun 17;3:109. Originally published 2018 Aug 31. [Version 4] doi: 10.12688/wellcomeopenres.14761.4 (PMC6544137; doi:10.12688/wellcomeopenres.14761.4)
Supplement: Supplementary file 1 [file wellcomeopenres-3-16720-s0000.tgz]

Archive with 1 entries (1 files):
- b824ae03-5cf8-4e16-ab68-5f27a7d9f8e7_Supp_file_1_revised.docx
