# Supplementary material for: Entomological determinants of malaria transmission in Kayin state, Eastern Myanmar: A 24-month longitudinal study in four villages
Source: Wellcome Open Res. 2019 Jun 17;3:109. Originally published 2018 Aug 31. [Version 4] doi: 10.12688/wellcomeopenres.14761.4 (PMC6544137; doi:10.12688/wellcomeopenres.14761.4)
Supplement: Supplementary file 3 [file wellcomeopenres-3-16720-s0002.tgz]

Archive with 1 entries (1 files):
- 6d92451c-9851-4747-b994-44366a0797d9_Supplemental-data-S3.docx
